# Supplementary material for: Exclusion of sulfide:quinone oxidoreductase from mitochondria causes Leigh-like disease in mice by impairing sulfide metabolism
Source: J Clin Invest. 2024 Jun 13;134(15):e170994. doi: 10.1172/JCI170994 (PMC11290971; doi:10.1172/JCI170994)
Supplement: Supporting data values [file jci-134-170994-s125.xlsx]

## Sheet: Fig.1A
Control	SqorΔN/ΔN
210	30
210	35
210	38
210	33
210	40
210	64
210	40
210	62
210	61
210	55

## Sheet: Fig.1B
	Control										SqorΔN/ΔN
Age (Day)	①	②	③	④	⑤	⑥	⑦	⑧	⑨	⑩	①	②	③	④	⑤	⑥	⑦	⑧	⑨	⑩
21	12.5	13.5	6.5	10.9	11.3	7.8	8.3	7.5	5.2	8.3	6	5	7.1	7.5	6.1	7.2	6	6.6	5.9	3.1
22	12.8	13.8	6.8	11.5	11.4	8.3	9.3	8.3	5.5	9.5	6.2	5.2	7.4	7.6	6.2	6.9	5.9	6.6	5.8	3.3
23	13	14	7	12.7	12	9.2	9.8	8.7	6.4	10.1	6.3	5.2	7.2	7.6	5.7	6.6	6.1	6.8	5.7	3.4
24	13.1	14.4	7.1	13.6	12.7	9.8	10.7	9.3	7.3	10.6	6.4	5.3	7.5	7.4	5.7	6	6.2	6.6	5.9	3.3
25	14	14.8	7.9	14.6	12.9	10.6	11.7	10.2	8.1	11.7	6.2	5.5	7.5	7.3	5.8	5.8	5.9	6.5	5.7	3.3
26	15.7	16.2	8.8	15.9	13.4	11.4	12.5	10.9	8.9	12.4	6.5	6	7.5	7.2	5.6	6.1	6	6.8	5.8	3.2
27	16.8	17.2	9.4	16.7	14.1	12.1	13.1	11.7	9.8	13.2	6.4	5.8	7.6	6.8	5.6	5.7	5.6	6.6	5.8	3.2
28	18	18.2	10	17.5	15.5	12.8	13.5	12	10.6	13.6	6.2	5.3	7.6	6.8	5.9	5.6	5.6	6.6	6.6	3.4
29	18.2	18.8	10.7	18	16.1	13.5	14	12.4	11.6	14	5.9	5.3	7.5	6.8	5.6	5.6	6.1	6.5	6.8	3.7
30	18.8	19.6	11.2	18.6	16.6	14.1	14.4	13.4	12	14.5		5.4	7.5	6.8	5.4	5.4	6.3	6.7	7.2	4
31	19.4	18.8	20.5	20.4	17.1	14.8	14.9	14.7	12.6	15.2		5.4	7.4	6.9	5.5	5.2	6.3	6.9	7.8	4.5
32	19.7	19.2	21	21	17.8	15.1	15.7	15.1	13.3	15.2		5.6	7.5	6.7	5.3	4.9	6.7	7	7.6	4.9
33	20	19.4	21	20.5	17.9	15.5	15.6	15.3	13.4	15.5		5.5	7.5	6.9	5.3		6.9	6.6	7.6	5.5
34	20.2	19.4	20.6	21.1	18.1	15.2	16	15.3	14.2	16.1		5.4	7.4	7.6	5.4		6.8	6.4	7.7	5.9
35	20.4	19.2	20.6	21.3	18.2	15.6	16.3	15.5	14.5	16.1		5.4	7.1	7.5	5.4		6.7	5.9	7.6	6.6
36	20.8	19.6	20.7	21.4	18.7	15.2	16.8	16.1	14.8	16.4			6.9	7.4	5.1		6.8	5.9	7.7	7.1
37	21.1	19.8	21.5	21.5	19.2	15.4	17	15.9	15.3	16.2			6.8	7.5	4.8		7.1	5.9	7.8	7.6
38	22	20.9	21.8	22.4	19.5	16.1	17.3	16.2	16.2	15.8			6.7	7.4	4.7		6.9	5.3	7.9	8
39	22	20.9	22.2	22.7	20	16.1	17.6	16.5	17.2	16				7.4	4.6		6.8	5.2	8	8.5
40	22.3	20.8	22.8	23.1	20.4	15.8	18.2	17.2	17.2	16.6				7.3	4.5		6.8		8.2	8.5
41	22.3	20.9	22.6	23.1	20.6	16.5	18.4	17.4	17	16.4				7.4			7		8.5	9
42	22.3	20.8	23	23.6	21	16.5	17.8	16.9	17.1	17.4				7.4			6.9		8.5	9
43	22	20.5	23.2	24	21.5	16.1	18.1	17.5	17.8	16.9				7.4			6.6		8.3	9.3
44	22.2	20.9	23.6	24.1	21.9	16.5	18.5	17.8	17.8	16.4				7.3			6.6		8.2	9.5
45	22.7	21.2	23.7	24.2	22	16.6	19.1	17.5	17.4	16.9				7.2			6.6		8.3	9.4
46	22.7	21.2	24.3	24.5	22.5	16.8	18.5	17	18.1	17.7				7			6.4		8	9.2
47	23.5	21.8	24.1	24.8	22.8	17	18.2	17.1	18.7	17.2				7.2			6.9		7.7	8.5
48	23.2	21.8	24.5	24.5	23.4	16.7	18.5	18	18.6	17.3				6.8			6.9		7.5	8.4
49	23.7	22.1	24.6	24.3	23.4	17.1	19.2	18.3	18.3	17.5				7.2			7.1		7.6	7.9
50	23.6	22.2	24.9	24.7	23.6	17.6	19	18	18.8	17.8				7.1			6.8		7.7	7.9
51	24	22.5	25	24.7	23.7	18	19	18.3	20	17.8				7.4			6.9		7.7	7.3
52	23.9	22.6	24.8	24.9	23.7	17.9	19.6	18.3	20.3	17.6				7.1			6.8		8.1	7.3
53	24.5	23.1	25.6	25.1	24.3	17.6	20	18.1	19	18				7.3			6.8		8.1	7.3
54	24.8	23.4	25.4	24.8	24.4	17.7	20	18.1	19.9	18.6				7.2			6.8		8	7
55	24.5	23.3	25.6	25.1	24.3	18.8	19.5	18.2	19.5	18.3				7.1			6.8		7.8
56	24.8	23.7	25	25.4	24.7	18.9	20	18.6	19.3	17.5				7.2			6.6		7.8
57	24.9	23.3	25.2	25.4	24.8	18.7	20.2	18	19.9	18				7.4			6.6		7.8
58	24.9	23.4	25.1	25.6	25	19	20.6	18.5	19.8	18.4				7.2			6.7		7.8
59	24.9	23.8	26.3	25.9	25.1	18.4	20.2	17.9	19.7	18				7			6.5		7.5
60	25.3	24	25.5	25.3	24.3	17.8	19.4	17.5	19.9	18				7			6.2		7.6
61	25.1	24.6	25.9	25.8	25	18.8	20.5	18.3	19.9	18.6				6.8			6.1
62	25.1	24	25.9	26	25	18.8	20.1	17.9	19.5	19.1				6.5			6
63	25.2	24.2	26.1	25.9	25.3	18.5	20	18.1	19.7	18.9				6.1
64	25.3	24.1	25.7	25.4	25.4	18.5	20.1	18.1	19.8	18.8				5.8
65	25.2	23.9	26.2	25.9	25.7	18.7	20.3	18.7	20.1	18.4
66	25.2	24.1	26.6	26.2	26	18.6	20.3	18.4	19.6	18.8
67	25.6	24.5	26.1	26.5	26.5	18.4	20.2	18.4	20.2	19.4
68	26.1	24.8	26.6	27	26.6	18.6	20.5	18.6	20.4	19.4
69	26.3	25.2	26.5	25.6	26.3	18.7	20.7	19	20.3	19
70	26.3	24.9	26.5	26.4	26.6	18.9	20.2	19.4	19.9	19.2
71	26.1	25.2	27	26	27.1	18.3	20.9	19.5	20.2	20
72	26.5	25	27	26.4	26.7	18.5	21	19.2	20.7	19.7
73	26.7	25.3	26.8	26.8	27	18.8	20.8	19.4	20.6	19.2
74	27	25.7	27	27.4	27	18.7	20.4	19.8	20.7	19.4
75	26.9	25.9	27.2	27.6	26.8	18.5	20.6	19.4	20.2	19.6
76	26.6	24.7	27.5	27.9	27.2	19.1	21.1	19.3	20.9	19.3
77	26.6	25.1	27.8	28	26.7	19.7	21	19.5	20.7	19.8
78	26.9	25.2	27.3	28.3	27	19.4	20.9	19.8	20.6	20.2
79	26.9	25.2	27.3	28.3	26.7	19.5	20.9	19.6	21	20.2
80	26.9	25.4	27.8	28.7	27.3	19.2	21.2	19.6	21.6	19.9
81	27.2	26.1	27.7	29.1	27.3	19.1	20.9	19.6	21.6	19.2
82	27.1	26.3	27.9	29.6	27.2	19.6	21.2	19.8	21.4	19
83	27.3	26.2	28.1	29.2	27.7	19.6	21.5	19.6	21.1	19.3
84	26.7	26.4	27.9	29.8	27.8	19.9	21.6	19.6	21.8	19.7
85	26.8	27	28	29.2	27.6	19.1	21.3	19.8	22	19.8
86	26.9	26.7	28	29.4	27.6	19.3	21.1	20	21.5	19.2
87	26.5	26.9	28.3	29.9	27.9	19.7	21.1	19.8	21.8	19.1
88	26.9	26.6	27.8	30.3	27.9	19.7	21.7	19.7	21.9	19.6
89	27.4	26.6	28.8	30.2	28.3	19.3	21.7	19.8	21.7	19.8
90	26.4	26.3	28	29.2	27.5	19.7	21.1	19.8	21.6	19.5
91	26.4	26.3	27.8	28.1	27.2	20.6	22.1	20.6	21.6	19.4
92	26.4	25.9	28.2	27.9	27.8	20.1	21.7	20.7	21.9	19.2
93	26.6	25.8	28.2	28.2	28.1	19.8	21.1	19.6	21.8	19.4
94	26.8	26.4	28.3	28.5	27.8	19.3	21.2	19.7	21.7	19.6
95	27.2	26.8	28.1	28.6	27.5	19.5	20.9	19	21.8	19.8
96	27.4	27	28.2	28.7	28.2	19.3	21.7	19.9	21.4	20.1
97	27	27	28.3	28.4	27.9	20	22.1	19.8	21.2	20.2
98	26.8	27.1	28.2	28.9	27.6	19.9	21.5	19.8	21.7	19.6
99	26.1	27.1	27.8	28.6	27.6	19.5	21.3	19.6	22	19.7
100	26.8	26.7	28	29.1	27.5	19.7	22.2	19.5	21.5	20

## Sheet: Fig.1C
	Control										SqorΔN/ΔN
Age (Day)	①	②	③	④	⑤	⑥	⑦	⑧	⑨	⑩	①	②	③	④	⑤	⑥	⑦	⑧	⑨	⑩
20	36.6	36.5	36.3	35.5	36.3	35.5	36.8	36.4	37	37.4	35.2	35.8	36.6	36.6	36.4	36.5	36.9	36.7	36.8	35
30	36.5	36.4	36.7	36.6	36.2	36.2	36.5	35.8	36.2	36		34	36.3	33.4	32.1	35.8	35.3	35.3	36.7	33
40	36.7	35.8	36.2	37	36.3	36.6	36.6	36.3	36.6	36.3			35.5	29.8		34.8	34.5	33.4	35.4	34
50	36.3	36	36.6	36.3	36.5	36.2	36.4	36.3	36.6	35.7						32	32.2		33.3	32.8
60	36.9	36.5	36.7	36.5	36.7	36.3	36.7	36.5	36.7	35.9						31	31.8		32
70	36.6	36.3	36.3	36.4	37.3	36.2	36	36.1	35.8	35.7
80	36	36	35.8	35.8	36.1	36.3	35.8	36	36	37
90	36.8	36.2	36.8	37.3	36.3	35.2	35.4	35.5	37	35.9
100	36.7	36	36	36	36.9	35.8	36.5	36	36.2	36.3

## Sheet: Fig.1D
Day20	Control	SqorΔN/ΔN		Day30	Control	SqorΔN/ΔN
	338	350			290	300
	330	307			330	248
	333	243			390	305
	254	264			287	267
	266	338			364	269
	267	345			340	315
	292	333			242	200
	311	279			283	239
	296	301			324	245
	271	291			366	287
Day40	Control	SqorΔN/ΔN		Day50	Control	SqorΔN/ΔN
	275	195			315	189
	313	239			324	148
	365	276			337	106
	312	280			295	247
	327				286
	314				343
	355				334
	338				322
	389				333
	356				364

## Sheet: Fig.2A
Brain							Liver
Control①			Control②				Control①			Control②
SqorΔN/ΔN①			SqorΔN/ΔN②				SqorΔN/ΔN①			SqorΔN/ΔN②
Muscle
Control①			Control②
SqorΔN/ΔN①			SqorΔN/ΔN②

## Sheet: Fig.2B
Brain			Liver			Muscle
Control	SqorΔN/ΔN		Control	SqorΔN/ΔN		Control	SqorΔN/ΔN
88.7243	3.69869		104.055	36.0516		77.396	33.4162
129.388	1.84657		81.1142	22.9406		109.518	28.6729
87.3379	27.7263		97.7057	27.8566		76.5332	40.3146
118.763	18.4824		136.83	49.1601		126.388	28.2958
75.7872	30.0387		80.2956	18.231		110.165	25.7088
	3.69869			13.9295			24.7923

## Sheet: Fig.2C
Plasma			Brain
Control	SqorΔN/ΔN		Control	SqorΔN/ΔN
1.01958	1.0156		1.17356	1.48075
1.01411	1.191		1.14511	2.12318
0.993243	1.15671		0.908236	2.0669
1.02007	1.16615		0.878088	1.30528
0.952996	1.17659		0.818225	0.864877
			1.02278	1.10475
			1.27724	1.14334
			0.776762	1.502
Liver			Muscle
Control	SqorΔN/ΔN		Control	SqorΔN/ΔN
1.65759	1.83979		0.825557	1.31678
0.629632	2.37995		1.27832	1.08998
1.16665	0.991211		1.29859	2.09365
1.07825	1.6497		1.05841	2.39139
1.15564	1.93722		1.04347	0.983016
1.06763	1.61895		0.766372	2.68478
0.452315	1.02829		0.733575	1.40925
0.792305	0.900245		0.995716	2.0202

## Sheet: Fig.2D
Day30			Day40			Day50
Control	SqorΔN/ΔN		Control	SqorΔN/ΔN		Control	SqorΔN/ΔN
1.1	2.4		1.5	2.9		1.1	6.2
2.1	2.9		2.2	5.5		1.5	3.1
1.3	3.1		1.4	3.5		1.6	5.8
1.8	3.2		1.7	2.7		1.3	3.8
1.7	3.8		2.3	3.5		1.9

## Sheet: Fig.4B
	SqorΔN/ΔN(No.3) Midbrain					SqorΔN/ΔN(No.3) Midbrain

## Sheet: Fig.4D
Control	SqorΔN/ΔN
16.4	27
15.15	25.15
13.3	29.6
11.6	17.85

[truncated: 17 more sheets: Fig.5A, Fig.5B, Fig.5C, Fig.5D, Fig.5E, Fig.5F, Fig.5G, Fig.6A, Fig.6B, Fig.6C, Fig.6D, Fig.6E, Fig.6F, Fig.S1, Fig.S2, Fig.S3, Fig.S6]
